# Supplementary material for: Introducing a prognostic score for successful treatment‐free remission in chronic myeloid leukaemia
Source: Br J Haematol. 2026 Mar 8;208(5):1660–8. doi: 10.1111/bjh.70409 (PMC13176515; doi:10.1111/bjh.70409)
Supplement: Supplementary file 1 — Data S1. [file BJH-208-1660-s001.xlsx]

## Sheet: TPS
	Age at diagnosis (>40=1, otherwise=0)	Sex (M=1, F=0)	Time To MR4 (in years)	Duration of MR4 (in years)
Please enter the patient's values for each clinical variable in the corresponding boxes	1	1	2	3
TPS	0.06
2-year pTFR (%)	66.5219
